# Supplementary material for: Kinetics of Resorcinol-Formaldehyde Condensation—Comparison of Common Experimental Techniques
Source: Gels. 2021 Dec 23;8(1):8. doi: 10.3390/gels8010008 (PMC8775039; doi:10.3390/gels8010008)
Supplement: Supplementary file 1 [file gels-08-00008-s001.zip]

Archive with 1 entries (1 files):
- gels-1504430-supplementary.pdf
